# Supplementary material for: Adoption of a Short-Term (4-Week) Vegan Diet as Part of ‘Veganuary’ Significantly Reduces Saturated Fatty Acid (SFA), Cholesterol, B12, and Iodine Intake in Omnivorous Individuals—An Observational Study
Source: Nutrients. 2023 Nov 30;15(23):4967. doi: 10.3390/nu15234967 (PMC10708059; doi:10.3390/nu15234967)
Supplement: Supplementary file 1 [file nutrients-15-04967-s001.zip]

Archive with 1 entries (1 files):
- nutrients-2689146-supplementary.pdf
